# Supplementary material for: Huge fetal hepatic Hemangioma: prenatal diagnosis on ultrasound and prognosis
Source: BMC Pregnancy Childbirth. 2018 Jan 2;18:2. doi: 10.1186/s12884-017-1635-7 (PMC5748961; doi:10.1186/s12884-017-1635-7)
Supplement: Additional file 1: — Description of the data and materials of 6 cases with huge hepatic hemangiomas. (XLSX 21 kb) [file 12884_2017_1635_MOESM1_ESM.xlsx]

## Sheet: Sheet1
case	first ultrasonographic abnormality						first MRI
1	time	hospital	gestational age(weeks)	lesion size(mm)	site	Maternal age	time	hospital	lesion size(mm)	site
	2013-09-27	Guangdong Women and Children Hospital	36	97x69x75	left liver	22	2013-09-30	Guangdong Women and Children Hospital	88.9*72*92.8mm	left
	second ultrasound
	time	hospital	gestatinal age(weeks)	lesiion size(mm)	site	Cardiothoracic ratio		echo of lesion	blood flow characteristics				RI
	2013-10-09	GZ Women & Children Medical Centre	37+5	86x81x103	left liver	normal		Circular hypoecho,nonuniform	ring at the edge and stars intralesion				0.33
		Delivery situation
	time	hospital	gestational age(weeks)	mode	Apgar's	Wt(g)	sex
	2013-10-25	GZ Women & Children Medical Centre	40	cs	1-9,5-9,10-9	3120	male
	neonatal condition
	time	color Dopper ultrasound			CT			AFP, NSE, VMA	time	coagulation Function				Routine blood test				therapy
	2013-10-25	a clear border, grid-shaped region, bypasses the left hepatic vein			centripetal enhancement,more intense peripherally			-		PT(s)	PPT(S)	FIB(g/L)		WBC(/L)	Hb(g/L)	hematocrit	Platelet(/L)
		Lesion size 95×55×92mm			8.7cm×6.2cm×9.6cm				2013-10-25	20	63	0.45		8.8X109	99	0.301	135x109
									2013-10-26	17.1	56.3	0.97		7.6X109	100	0.293	100x109	MT(oral propranolol with dexamethasone)
									2013-10-27			0.77
									2013-10-28	17.9	54.7	0.77		6.8X109	111	0.328	84X109
									2013-10-29	19.6	56.7	0.41
		lesion size during the neonatal follow-up period							2013-10-30	20.4	57.1	0.36
	2013-11-04	87×84×45mm							2013-11-01	18.7	57.2	0.36
	2013-11-14	80×52×74mm							2013-11-02	16	51.2	0.95		10X109	123		112X109
	2013-12-24	91×85×47mm							2013-11-04	15.9	45.1	1.41		12.1X109	116		101X109
	2014-02-12	67×60×42mm							2013-11-06	14.6	50.5	1.43		7.1x109	118		12463x109
	2015-02-12	39×40×38mm							2013-11-09	14.3	42.1	1.37		13.4x109	115		163x109
	2015-06-12	35×36×34mm							2013-11-12	13.1	44.1	2.94		15.2x109	112		248x109
									2013-11-15					16.4x109	109		327x109
2	first ultrasonographic abnormality								2013-11-17					13.3x109
	time	hospital	gestational age(weeks)	lesion size(mm)	site	Maternal age		first MRI
	2013-12-03	Foshan maternal and child health care hospital	31+6	4.6X3.5cm	left liver	30	time	hospital	biggest lesion size(mm)	site
	2014-01-07	Foshan maternal and child health care hospital	36+5	8.6X7.0cm	left liver		2013-12-04	Foshan maternal and child health care hospital	8.6X7.0cm(left)	whole liver
								second MRI
							2013-12-10	GZ Women & Children Medical Centre	8.7x7.6x8.2cm(left)	whole liver
	second ultrasound
	time	hospital	gestatinal age(weeks)	lesiion size(mm)	site	Cardiothoracic ratio		echo of lesion	blood flow characteristics				RI
	2014-01-08	GZ Women & Children Medical Centre	36+6	92×56×80	left liver	high		nonuniform, central necrotic hypoecho,cystic cavity	ring at the edge and stars intralesion				0.42
		Delivery situation
	time	hospital	gestational age(weeks)	mode	Apgar's	Wt(g)	sex
	2014-01-09	GZ Women & Children Medical Centre	37	cs	1-9,5-9,10-9	3220	male
	neonatal condition
	time	color Dopper ultrasound			CT			AFP, NSE, VMA	time	coagulation Function				Routine blood test				therapy
	2014-01-09	clear border, internal grid-shaped, central necrotic hypoecho, cystic cavity,102×90×62mm			large lesion in the left lobe and several smaller			-		PT(s)	PPT(S)	FIB(g/L)		WBC(/L)	Hb(g/L)	hematocrit	Platelet(/L)	MT(oral propranolol with dexamethasone)
					lesions in the right lobe,				2014-01-09	17.2	44.8	2.5		8.1x109	126		140x109
	2014-01-22	ultrasound large lesion size 99×99×51mm			centripetal enhancement,more intense peripherally				2014-01-12	16.8	43.9	3.2		7.3x109	138		135x109		liver function	thyroid function
	2014-02-04	ultrasound large lesion size 99×93×58mm			large lesion size 10x6x8cm				2014-01-13	17.9	44.5	2.9		8.9x109	152		91x109		normal	FT3	FT4	TSH
	2014-02-07	ultrasound large lesion size 99×88×51mm							2014-01-13											3.83pmol/L	24.64pmol/L	3.74uIU/mL	normal
	2014-02-14	ultrasound large lesion size 98×90×62mm							2014-01-14					10.2x109	127		73x109
	2014-02-25	ultrasound large lesion size 96×89×63mm							2014-01-15		67			8.2x109	118		107x109
	2014-05-13	ultrasound large lesion size 76×47×48mm							2014-01-16	15.9	64.4	2.67		7.7x109	116		98x109
	2014-07-15	ultrasound large lesion size 69×43×43mm							2014-01-17		65.7			13.2x109	128		124x109
	2015-01-06	ultrasound large lesion size 33×35×24mm							2014-01-19					15.4x109	103		139x109
	2015-07-14	ultrasound large lesion size 31×25×12mm							2014-01-21										normal	normal	normal	normal
	2016-03-29	ultrasound large lesion size 19×19×10mm							2014-02-08					21.4x109
									2014-02-09					15.9x109
3	first ultrasonographic abnormality
	time	hospital	gestational age(weeks)	lesion size(mm)	site	Maternal age		MRI
	2014-07-29	Shenzhen People’s Hospital	36	33x30x39mm	right liver	31	time	hospital	lesion size	site
							2014-07-31	Shenzhen People’s Hospital	40x32x39mm	right liver
							2014-08-05	GZ Women & Children Medical Centre	37x30x42mm	right liver
						Cardiothoracic ratio		echo of lesion	blood flow characteristics				RI
	2014-08-11	GZ Women & Children Medical Centre	37+6	36x31x29mm		normal		nonuniform,grid-shaped, central necrotic hypoecho	half ring at the edge and stars intralesion				0.39
	2014-08-18	GZ Women & Children Medical Centre	38+6	45x23x41mm		normal
	Delivery situation
	time	hospital	gestational age(weeks)	mode	Apgar's	Wt(g)	sex
	2014-08-21	GZ Women & Children Medical Centre	39+2	cs	1-9,5-9,10-9	3220	male
		neonatal condition
	2014-08-21	color Dopper ultrasound			CT			AFP, NSE, VMA	time	coagulation Function				Routine blood test				therapy
		nonuniform,grid-shaped, central necrotic hypoecho,45x25x41mm			centripetal enhancement,more intense peripherally			-		PT(s)	PPT(S)	FIB(g/L)		WBC(/L)	Hb(g/L)	hematocrit	Platelet(/L)	MT(oral propranolol)
	2014-08-24	lesion size 41x24x32cm			lesion size 4.1x3.2x4.6cm				2014-08-21					18.7x109	179		266x109		liver function	thyroid function
	2014-08-31	lesion size 31x33x26cm							2014-08-22					10.4x109	162		278x109		normal	FT3	FT4	TSH
									2014-08-23										normal	5.55pmol/L	15.36pmol/L	4.26uIU/mL
									2014-08-24										normal
									2014-08-25
									2014-08-26										normal
									2014-08-27					8.6x109	140		318x109		normal	4.67pmol/L	20.89pmol/L	0.559uIU/mL
									2014-08-30					12.4x109	180		421x109		normal	5.67pmol/L	21.22pmol/L	1.33uIU/mL
								MRI
4	first ultrasonographic abnormality						time	hospital	lesion size	site
	time	hospital	gestational age(weeks)	lesion size(mm)	site	Maternal age	2015-08-30	GZ Women & Children Medical Centre	5x3.7x3.8cm	right liver
	2015-08-30	The Third Affiliated Hospital of Zhongshan	34+2	32x26x31mm	right liver	23
		University
						Cardiothoracic ratio		echo of lesion	blood flow characteristics				RI
	2015-09-07	GZ Women & Children Medical Centre	35+3	54X39X38mm	right liver	normal		nonuniform, grid-shaped,central necrotic hypoecho	ring at the edge and stars intralesion				0.53
	2015-10-07	GZ Women & Children Medical Centre	39+5	56x42x41mm				scattered punctate calcifications
	Delivery situation
	time	hospital	gestational age(weeks)	mode	Apgar's	Wt(g)	sex
	2015-10-07	GZ Women & Children Medical Centre	39+5	SD	1-9,5-9,10-9	3160	male
		neonatal condition
	2015-10-08	color Dopper ultrasound			CT			AFP, NSE, VMA	time	coagulation Function				Routine blood test				therapy
		nonuniform, grid-shaped, central necrotic hypoecho, scattered punctate calcifications			centripetal enhancement,more intense peripherally			-		PT(s)	PPT(S)	FIB(g/L)		WBC(/L)	Hb(g/L)	hematocrit	Platelet(/L)	MT(oral propranolol)
		lesion size 56x42x45mm			lesion size 4.2x5.3x5.9cm				2015-10-08		51.6			11.6x109	167		67x109		liver function	thyroid function
	2015-02-22	lesion size 44x38x37mm							2015-10-09								108x109		normal	FT3	FT4	TSH
	2016-03-18	lesion size 38x36x35mm																		3.98pmol/L	20.64pmol/L	3.26uIU/mL
	2016-11-21	lesion size 28x25x27mm
5	first ultrasonographic abnormality							MRI
	time	hospital	gestational age(weeks)	lesion size(mm)	site	Maternal age	time	hospital	lesion size	site
	2015-11-22	Shenzhen People’s Hospital	36+3	33x27x35mm	right liver	27		GZ Women & Children Medical Centre	4.4x5.7x4.8cm	right liver
	2015-11-23	GZ Women & Children Medical Centre	36+4	48x46x46mm	right liver	Cardiothoracic ratio		echo of lesion	blood flow characteristics				RI
						high,TVR, little PE		uniform, well-delimited boundary	ring at the edge and stars intralesion				0.47
	2015-11-25	GZ Women & Children Medical Centre	36+6	50x47x43mm
		Delivery situation
	time	hospital	gestational age(weeks)	mode	Apgar's	Wt(g)	sex
	time	hospital	37+2	SD	1-9,5-9,10-9	2710	male
		neonatal condition
	2015-12-29	color Dopper ultrasound			CT			AFP, NSE, VMA	time	coagulation Function				Routine blood test				therapy
		well-delimited boundary,uniform,hypoecho, lesion size 43x36mm			centripetal enhancement,more intense peripherally			-		PT(s)	PPT(S)	FIB(g/L)		WBC(/L)	Hb(g/L)	hematocrit	Platelet(/L)	MT(oral propranolol)
	2015-12-22	lesion size 34x36x30mm			lesion size 5cmx4cmx4cm				2015-12-28		55.6			11.2x109	172		110x109		liver function	thyroid function
	2016-01-26	lesion size 29x27x17mm							2015-12-01					9.5x109	142		95x109		normal	FT3	FT4	TSH
	2016-04-26	lesion size 27x20x19mm							2015-12-02					14x109	160		60x109			5.98pmol/L	18.68pmol/L	4.21uIU/mL
	2016-07-26	lesion size 20x20x17mm
6	first ultrasonographic abnormality
	time	hospital	gestational age(weeks)	lesion size(mm)	site	Maternal age
	2016-01-28	Huadu District Hospital of traditional Chinese	37+1	43x37x41mm	right liver	30		echo of lesion
		Medicine				Cardiothoracic ratio		uniform, hypoecho, well-delimited boundary	blood flow characteristics				RI
	2016-02-02	GZ Women & Children Medical Centre	37+6	52x48x55mm		high, little PE			ring at the edge and stars intralesion				0.41
		Delivery situation
	time	hospital	gestational age(weeks)	mode	Apgar's	Wt(g)	sex
	2016-02-06	Huadu District Hospital of traditional Chinese	38+3	SD	1-9,5-9,10-9	2800	male
		Medicine
		neonatal condition
	2016-02-06	GZ Women & Children Medical Centre	color Dopper ultrasound		CT			AFP, NSE, VMA	time	coagulation Function				Routine blood test				therapy
			uniform,hypoecho,lesion size 58x42x28mm		centripetal enhancement,more intense peripherally			-		PT(s)	PPT(s)	FIB(g/L)		WBC(/L)	Hb(g/L)	hematocrit	Platelet(/L)	IT(pingyangmycin)
	2016-02-08	lesion size 56x53x42mm			Lesion size 5.1x3.8x5.3cm				2016-02-07					18.9X109	161		272X109		liver function	thyroid function
	2016-04-13	lesion size 51x46x34mm																	normal	FT3	FT4	TSH
	2016-09-24	lesion size 47x39x30mm							2016-02-09					7.7x109	131		223x109			4.9pmol/L	19.43pmol/L	3.27uIU/mL
	2017-01-08	lesion size 37x24x35mm
	2017-04-16	lesion size 27x22x25mm
